# Supplementary material for: An Exploratory Study of Machine Learning-Based Open-Angle Glaucoma Detection Using Specific Autoantibodies
Source: Biomedicines. 2025 Dec 10;13(12):3031. doi: 10.3390/biomedicines13123031 (PMC12730685; doi:10.3390/biomedicines13123031)
Supplement: Supplementary file 1 [file biomedicines-13-03031-s001.zip]

Archive with 1 entries (1 files):
- biomedicines-3929525-supplementary.pdf
